# Supplementary material for: Risk factors for plastic bronchitis in children with community-acquired pneumonia: a retrospective bronchoscopy-based study
Source: BMC Pulm Med. 2026 Apr 24;26:260. doi: 10.1186/s12890-026-04306-y (PMC13245036; doi:10.1186/s12890-026-04306-y)
Supplement: Supplementary file 1 — Supplementary Material 1. [file 12890_2026_4306_MOESM1_ESM.xlsx]

## Sheet: Table
Table 2. Comparison of clinical characteristics and prognostic indicators between children with and without plastic bronchitis
Characteristic	Plastic bronchitis group (n=100)	Non-plastic bronchitis group (n=661)	χ²/Z	P-value
Male gender	56 (56.0)	417 (63.1)	1.854	0.173
Age (months)	60 (36-84)	36 (12-60)	-5.737	<0.001
Bilateral pneumonia	55 (55.0)	443 (67.0)	5.549	0.018
Right-sided pneumonia	22 (22.0)	144 (21.8)	0.002	0.961
Left-sided pneumonia	23 (23.0)	74 (11.2)	10.883	0.001
Severe pneumonia	43 (43.0)	245 (37.1)	1.301	0.254
Hospital stay ≤1 week	18 (18.0)	210 (31.8)	7.849	0.005
Hospital stay ≤2 weeks	86 (86.0)	579 (87.6)	0.2	0.654
Symptom relief within 2 days post-bronchoscopy	86 (86.0)	584 (88.4)	0.456	0.499
Symptom relief within 3 days post-bronchoscopy	96 (96.0)	637 (96.4)	0.033	0.855
Bronchoscopy performed ≥2 times	30 (30.0)	59 (8.9)	37.353	<0.001
