# Supplementary material for: Risk factors for plastic bronchitis in children with community-acquired pneumonia: a retrospective bronchoscopy-based study
Source: BMC Pulm Med. 2026 Apr 24;26:260. doi: 10.1186/s12890-026-04306-y (PMC13245036; doi:10.1186/s12890-026-04306-y)
Supplement: Supplementary file 3 — Supplementary Material 3. [file 12890_2026_4306_MOESM3_ESM.xlsx]

## Sheet: Supplementary Table 2
Univariate and multivariate logistic regression analysis of risk factors for plastic bronchitis (using different pathogen definition)
Characteristic	Univariate analysis			Multivariate analysis
	OR(95%CI)	P-value		OR(95%CI)	P-value
Age	1.012(1.007-1.017)	0		1.009(1.004-1.015)	0.003
Bilateral pneumonia	0.601(0.393-0.921)	0.019		-	-
Left-sided pneumonia	2.369(1.402-4.004)	0.001		1.950(1.008-3.771)	0.047
Mycoplasma pneumoniae infection	2.197(1.405-3.435)	0.001		1.677(1.047-2.686)	0.031
