# Supplementary material for: Risk factors for plastic bronchitis in children with community-acquired pneumonia: a retrospective bronchoscopy-based study
Source: BMC Pulm Med. 2026 Apr 24;26:260. doi: 10.1186/s12890-026-04306-y (PMC13245036; doi:10.1186/s12890-026-04306-y)
Supplement: Supplementary file 4 — Supplementary Material 4. [file 12890_2026_4306_MOESM4_ESM.xlsx]

## Sheet: Table
Table 1. Comparison of etiological distribution between children with and without plastic bronchitis [n(%)]
Pathogen type	Plastic bronchitis group (n=100)	Non-plastic bronchitis group (n=661)
Single pathogen infection	74 (74.0)	396 (59.9)
Mycoplasma pneumoniae	64 (64.0)	292 (44.2)
Haemophilus influenzae	5 (5.0)	39 (5.9)
Streptococcus pneumoniae	4 (4.0)	33 (5.0)
Escherichia coli	1 (1.0)	2 (0.3)
Methicillin-resistant Staphylococcus aureus	0	6 (0.9)
Staphylococcus aureus	0	5 (0.8)
Moraxella catarrhalis	0	5 (0.8)
Respiratory syncytial virus	0	4 (0.6)
Acinetobacter baumannii	0	3 (0.5)
Klebsiella pneumoniae	0	3 (0.5)
Enterobacter aerogenes	0	1 (0.2)
Pseudomonas aeruginosa	0	1 (0.2)
Corynebacterium amycolatum	0	1 (0.2)
Staphylococcus epidermidis	0	1 (0.2)
Co-infection (two pathogens)	6 (6.0)	69 (10.4)
Streptococcus pneumoniae + Haemophilus influenzae	2 (2.0)	15 (2.3)
Haemophilus influenzae + Mycoplasma pneumoniae	2 (2.0)	12 (1.8)
Streptococcus pneumoniae + Mycoplasma pneumoniae	0	12 (1.8)
Methicillin-resistant Staphylococcus aureus + Mycoplasma pneumoniae	1 (1.0)	3 (0.5)
Escherichia coli + Mycoplasma pneumoniae	1 (1.0)	0
Streptococcus pneumoniae + Respiratory syncytial virus	0	3 (0.5)
Pseudomonas aeruginosa + Mycoplasma pneumoniae	0	2 (0.3)
Methicillin-resistant Staphylococcus aureus + Klebsiella pneumoniae	0	2 (0.3)
Haemophilus influenzae + Methicillin-resistant Staphylococcus aureus	0	2 (0.3)
Klebsiella pneumoniae + Mycoplasma pneumoniae	0	1 (0.2)
Mycoplasma pneumoniae + Respiratory syncytial virus	0	1 (0.2)
Mycoplasma pneumoniae + Human rhinovirus	0	1 (0.2)
Streptococcus pneumoniae + Methicillin-resistant Staphylococcus aureus	0	1 (0.2)
Streptococcus pneumoniae + Pseudomonas aeruginosa	0	1 (0.2)
Streptococcus pneumoniae + Moraxella catarrhalis	0	1 (0.2)
Streptococcus pneumoniae + Escherichia coli	0	1 (0.2)
Haemophilus influenzae + Enterobacter cloacae	0	1 (0.2)
Haemophilus influenzae + Moraxella catarrhalis	0	1 (0.2)
Pseudomonas aeruginosa + Stenotrophomonas maltophilia	0	1 (0.2)
Methicillin-resistant Staphylococcus aureus + Acinetobacter baumannii	0	1 (0.2)
Haemophilus influenzae + Escherichia coli	0	1 (0.2)
Klebsiella pneumoniae + Escherichia coli	0	1 (0.2)
Staphylococcus aureus + Haemophilus influenzae	0	1 (0.2)
Pseudomonas aeruginosa + Enterobacter cloacae	0	1 (0.2)
Acinetobacter baumannii + Stenotrophomonas maltophilia	0	1 (0.2)
Moraxella catarrhalis + Respiratory syncytial virus	0	1 (0.2)
Haemophilus influenzae + Respiratory syncytial virus	0	1 (0.2)
Co-infection (three pathogens)	1 (1.0)	9 (1.4)
Haemophilus influenzae + Streptococcus pneumoniae + Adenovirus	0	2 (0.3)
Mycoplasma pneumoniae + Streptococcus pneumoniae + Haemophilus influenzae	0	1 (0.2)
Streptococcus pneumoniae + Methicillin-resistant Staphylococcus aureus + Haemophilus influenzae	0	1 (0.2)
Streptococcus pneumoniae + Escherichia coli + Influenza B virus	0	1 (0.2)
Streptococcus pneumoniae + Haemophilus influenzae + Respiratory syncytial virus	0	1 (0.2)
Streptococcus pneumoniae + Acinetobacter baumannii + Haemophilus influenzae	0	1 (0.2)
Streptococcus pneumoniae + Klebsiella pneumoniae + Haemophilus influenzae	0	1 (0.2)
Haemophilus influenzae + Methicillin-resistant Staphylococcus aureus + Pseudomonas aeruginosa	0	1 (0.2)
Streptococcus pneumoniae + Pseudomonas aeruginosa + Haemophilus influenzae	1 (1.0)	0
Negative	19 (19.0)	187 (28.3)
