# Supplementary material for: Risk factors for plastic bronchitis in children with community-acquired pneumonia: a retrospective bronchoscopy-based study
Source: BMC Pulm Med. 2026 Apr 24;26:260. doi: 10.1186/s12890-026-04306-y (PMC13245036; doi:10.1186/s12890-026-04306-y)
Supplement: Supplementary file 5 — Supplementary Material 5. [file 12890_2026_4306_MOESM5_ESM.xlsx]

## Sheet: Table
Table 3. Univariate and multivariate logistic regression analysis of risk factors for plastic bronchitis
Characteristic	Univariate analysis			Multivariate analysis
	OR(95%CI)	P-value		OR(95%CI)	P-value
Age	1.012(1.007-1.017)	< 0.001		1.009(1.003-1.015)	0.002
Bilateral pneumonia	0.601(0.393-0.921)	0.019		-	-
Left-sided pneumonia	2.369(1.402-4.004)	0.001		2.114(1.080-4.138)	0.029
Hospital stay ≤1 week	0.471(0.276-0.806)	0.006		0.390(0.225-0.677)	0.001
Mycoplasma pneumoniae infection	2.247(1.452-3.475)	< 0.001		1.781(1.015-2.868)	0.018
